# Supplementary material for: Outcomes of Atrial Fibrillation Ablation in Patients with Chronic Kidney Disease
Source: J Clin Med. 2025 Sep 3;14(17):6227. doi: 10.3390/jcm14176227 (PMC12429049; doi:10.3390/jcm14176227)
Supplement: Supplementary file 1 [file jcm-14-06227-s001.zip]

Archive with 1 entries (1 files):
- jcm-3779898 - SI.pdf
